# Supplementary material for: Diagnostic Performance of Biomarkers for Bladder Cancer Detection Suitable for Community and Primary Care Settings: A Systematic Review and Meta-Analysis
Source: Cancers (Basel). 2023 Jan 24;15(3):709. doi: 10.3390/cancers15030709 (PMC9913596; doi:10.3390/cancers15030709)
Supplement: Supplementary file 1 [file cancers-15-00709-s001.zip]

Archive with 1 entries (1 files):
- cancers-2172443-supplementary.pdf
